# Supplementary material for: CBD-Containing Hemp Extracts and Isolated CBD for Acne: A Systematic Review of Anti-Inflammatory Mechanisms, Clinical Signals and Sustainability
Source: Molecules. 2026 Jun 9;31(12):2017. doi: 10.3390/molecules31122017 (PMC13304674; doi:10.3390/molecules31122017)
Supplement: Supplementary file 1 [file molecules-31-02017-s001.zip]

Archive with 1 entries (1 files):
- molecules-4091608-supplementary.pdf
